# Supplementary material for: Clinical, Histological and Genetic Characterisation of a Disorder of Sexual Development in a Pygmy Goat
Source: Animals (Basel). 2025 Mar 28;15(7):976. doi: 10.3390/ani15070976 (PMC11987831; doi:10.3390/ani15070976)
Supplement: Supplementary file 1 [file animals-15-00976-s001.zip]

Archive with 1 entries (1 files):
- animals-3501150-supplementary.pdf
